# Supplementary material for: The Complete Chloroplast Genome Sequences of Six Rehmannia Species
Source: Genes (Basel). 2017 Mar 15;8(3):103. doi: 10.3390/genes8030103 (PMC5368707; doi:10.3390/genes8030103)
Supplement: Supplementary file 1 [file genes-08-00103-s001.zip]

Archive with 7 entries (6 files):
- supplement files/Fig S1.tif
- supplement files/Fig S2/
- supplement files/Fig S2/Figure S2 A.tif
- supplement files/Fig S2/Figure S2 B.tif
- supplement files/Table S1.docx
- supplement files/Table S2.xlsx
- supplement files/Table S3.docx
