# Supplementary material for: The Complete Chloroplast Genome Sequences of Six Rehmannia Species
Source: Genes (Basel). 2017 Mar 15;8(3):103. doi: 10.3390/genes8030103 (PMC5368707; doi:10.3390/genes8030103)
Supplement: Supplementary file 1 [file genes-08-00103-s001.zip › supplement files/Table S2.xlsx]

## Sheet: Sheet1
Table S2 The repeats distribution in Rehmannia chloroplast genome.
GenomesA	Repeat Type	Length (bp)	Position A	Position B	Location	GenomesA	Repeat Type	Length (bp)	Position A	Position B	Location	GenomesA	Repeat Type	Length (bp)	Position A	Position B	Location	GenomesA	Repeat Type	Length (bp)	Position A	Position B	Location	GenomesA	Repeat Type	Length (bp)	Position A	Position B	Location	GenomesA	Repeat Type	Length (bp)	Position A	Position B	Location
Rg	dispersed	121	42174	137048	psaA-ycf3;rrn16	Rc	dispersed	30	91820	91838	ycf2	Rs	dispersed	30	91866	91884	ycf2	Rh	dispersed	30	91864	91882	ycf2	Re	dispersed	30	91830	91848	ycf2	Rp	dispersed	30	91926	91944	ycf2
Rg	dispersed	60	91589	91607	ycf2	Rc	dispersed	30	75797	84690	petB intron ;rpl2	Rs	dispersed	30	62836	62859	cemA-petA	Rh	dispersed	30	70337	70366	rpl20-rps12	Re	dispersed	30	75808	84701	petB intron ;rpl2	Rp	dispersed	30	44053	98913	ycf3 intron;rps12-trnV(GAC)
Rg	dispersed	60	146194	146212	ycf2	Rc	dispersed	30	43991	98831	ycf3 intron;rps12-trnV (GAC)	Rs	dispersed	30	29673	29693	petN-psbM	Rh	dispersed	30	29674	29694	petN-psbM	Re	dispersed	30	43982	98808	ycf3 intron;rps12-trnV(GAC)	Rp	dispersed	30	89490	89532	ycf2
Rg	dispersed	41	98592	119833	ycf2 ;ndhA	Rc	dispersed	30	89384	89426	ycf2	Rs	dispersed	30	44016	98862	ycf3 intron;rps12-trnV(GAC)	Rh	dispersed	30	75849	84734	petB intron; rps19-rpl2	Re	dispersed	30	89394	89436	ycf2	Rp	dispersed	30	107752	107783	rrn4.5s-rrn5s
Rg	dispersed	47	91606	91624	ycf2	Rc	dispersed	30	107680	107711	rrn4.5s-rrn5s	Rs	dispersed	30	89430	89472	ycf2	Rh	dispersed	30	89428	89470	ycf2	Re	dispersed	30	107657	107688	rrn4.5s-rrn5s	Rp	dispersed	30	130742	130773	rrn5s -rrn4.5s
Rg	dispersed	39	43815	98594	ycf3intron;ycf2	Rc	dispersed	30	130678	130709	rrn5s -rrn4.5s	Rs	dispersed	30	107753	107784	rrn4.5s-rrn5s	Rh	dispersed	30	107751	107782	rrn4.5s-rrn5s	Re	dispersed	30	118815	118848	ycf2	Rp	dispersed	30	146622	146640	ycf2
Rg	dispersed	39	43815	119835	ycf3intron;ndhA	Rc	dispersed	30	146582	146600	ycf2	Rs	dispersed	30	130748	130779	rrn5s-rrn4.5s	Rh	dispersed	30	130745	130776	rrn5s -rrn4.5s	Re	dispersed	30	130625	130656	rrn5s -rrn4.5s	Rp	dispersed	30	149003	149045	ycf2
Rg	dispersed	36	36136	36137	psbZ-trnG (GCC)	Rc	dispersed	30	148963	149005	ycf2	Rs	dispersed	30	146641	146659	ycf2	Rh	dispersed	30	146638	146656	ycf2	Re	dispersed	30	146496	146514	ycf2	Rp	dispersed	32	91910	91946	ycf2
Rg	dispersed	39	36144	36145	psbZ-trnG (GCC)	Rc	dispersed	31	8309	8334	trnS (GCU)-trnG (UCC)	Rs	dispersed	30	149022	149064	ycf2	Rh	dispersed	30	149019	149061	ycf2	Re	dispersed	30	148877	148919	ycf2	Rp	dispersed	32	146587	146623	ycf2
Rg	dispersed	39	42091	42296	psaA-ycf3;ycf2	Rc	dispersed	32	91804	91840	ycf2	Rs	dispersed	31	324	399	trnH(GUG)-psbA	Rh	dispersed	31	324	399	trnH(GUG)-psbA	Re	dispersed	31	8302	8331	trnS(GCU)-trnG(UCC)	Rp	dispersed	33	8600	8632	trnS(GCU)-trnG(UCC)
Rg	dispersed	30	91619	91637	ycf2	Rc	dispersed	32	146547	146583	ycf2	Rs	dispersed	31	75848	84734	petB intron;rps19-rpl2	Rh	dispersed	32	62826	62849	cemA;cemA-petA	Re	dispersed	31	70618	70647	rps12-clpP	Rp	dispersed	39	44041	98901	ycf3 intron;rps12-trnV(GAC)
Rg	dispersed	35	36136	36138	psbZ-trnG (GCC)	Rc	dispersed	34	118863	118899	ndhG-ndhI	Rs	dispersed	32	91850	91886	ycf2	Rh	dispersed	32	91848	91884	ycf2	Re	dispersed	32	91814	91850	ycf2	Rp	dispersed	39	44041	120141	ycf3 intron;ndh intron
Rg	dispersed	31	36144	36147	psbZ-trnG (GCC)	Rc	dispersed	39	43979	98819	ycf3 intron;rps12-trnV (GAC)	Rs	dispersed	32	146606	146642	ycf2	Rh	dispersed	32	146603	146639	ycf2	Re	dispersed	32	146461	146497	ycf2	Rp	dispersed	41	98899	120139	rps12-trnV (GAC);ndh intron
Rg	dispersed	30	36144	36148	psbZ-trnG (GCC)	Rc	dispersed	39	43979	120088	ycf3 intron;ndh intron	Rs	dispersed	39	44004	98850	ycf3 intron;rps12-trnV(GAC)	Rh	dispersed	34	8238	8269	trnS(GCU)-trnG(UCC)	Re	dispersed	34	2	2881	rpl2-trnH(GUG)	Rp	dispersed	47	91913	91931	ycf2
Rg	dispersed	30	36144	36149	psbZ-trnG (GCC)	Rc	dispersed	41	98817	120086	rps12-trnV (GAC);ndh intron	Rs	dispersed	39	44004	120165	ycf3 intron;ndh intron	Rh	dispersed	39	44005	98848	ycf3 intron;rps12-trnV(GAC)	Re	dispersed	39	43970	98796	ycf3 intron;rps12-trnV(GAC)	Rp	dispersed	60	91896	91914	ycf2
Rg	dispersed	32	91603	91639	ycf2	Rc	dispersed	47	91807	91825	ycf2	Rs	dispersed	41	98848	120163	rps12-trnV(GAC);ndh intron	Rh	dispersed	39	44005	120163	ycf3 intron;ndh intron	Re	dispersed	39	43970	120062	ycf3 intron;ndh intron	Rp	dispersed	60	146591	146609	ycf2
Rg	dispersed	32	146190	146226	ycf2	Rc	dispersed	48	42345	137406	rpl2-trnHis (GUG); ycf2	Rs	dispersed	47	91853	91871	ycf2	Rh	dispersed	41	98846	120161	rps12-trnV(GAC);ndh intron	Re	dispersed	41	98794	120060	rps12-trnV(GAC);ndh intron	Rp	dispersed	106	0	153761	rpl2-trnHis(GUG)
Rg	dispersed	30	36144	36150	psbZ -trnG (GCC)	Rc	dispersed	59	36261	36311	psbZ -trnG (GCC)	Rs	dispersed	51	71	153880	rpl2-trnH(GUG)	Rh	dispersed	47	91851	91869	ycf2	Re	dispersed	47	91817	91835	ycf2	Rp	tRNA similarity	30	9734	36613	trnG(UCC);trnG(GCC)
Rg	dispersed	30	43827	98606	ycf3intron;ycf2	Rc	dispersed	60	91790	91808	ycf2	Rs	dispersed	60	91836	91854	ycf2	Rh	dispersed	60	91834	91852	ycf2	Re	dispersed	51	36260	36311	psbZ -trnG(GCC)	Rp	tRNA similarity	32	8145	35628	trnS(GCU);trnS(UGA)
Rg	dispersed	30	89183	89225	ycf2	Rc	dispersed	60	146551	146569	ycf2	Rs	dispersed	60	146610	146628	ycf2	Rh	dispersed	60	146607	146625	ycf2	Re	dispersed	60	36251	36302	psbZ -trnG(GCC)	Rp	tRNA similarity	30	8147	45777	trnS(GCU);trnS(GGA)
Rg	dispersed	30	107453	107484	rrn23;rrn23 -rrn4.5	Rc	dispersed	61	42328	137389	psaA-ycf3，rrn16	Rs	dispersed	66	36230	36304	psbZ-trnG(GCC)	Rh	dispersed	66	36231	36305	psbZ-trnG(GCC)	Re	dispersed	60	91800	91818	ycf2	Rp	tRNA similarity	30	35630	45777	trnS(UGA);trnS(GGA)
Rg	dispersed	30	130347	130378	rrn5 ;rrn5-rrn4.5	Rc	dispersed	117	29	153710	rpl2-trnHis (GUG)	Rs	dispersed	75	0	153804	rpl2-trnH(GUG)	Rh	dispersed	77	42266	42477	psaA-ycf3	Re	dispersed	60	146465	146483	ycf2	Rp	panlindromic	30	91926	146591	ycf2
Rg	dispersed	30	146225	146243	ycf2	Rc	dispersed	125	42198	42411	psaA-ycf3	Rs	dispersed	77	42265	42476	psaA-ycf3	Rh	tRNA similarity	30	9717	36566	trnG(UCC);trnG(GCC)	Re	dispersed	94	42321	137336	psaA -ycf3;ycf2	Rp	panlindromic	30	91944	146609	ycf2
Rg	dispersed	30	148606	148648	ycf2	Rc	tRNA similarity	30	9731	36554	trnG (UCC);trnG (GCC)	Rs	dispersed	80	100028	100112	rps12-trnV(GAC)	Rh	tRNA similarity	32	8146	35581	trnS(GCU);trnS(UGA)	Re	dispersed	118	42201	42414	psaA -ycf3	Rp	panlindromic	30	29734	29774	petN-psbM
Rg	tRNA similarity	32	8053	35485	trnS(GCU);trnS(UGA)	Rc	tRNA similarity	32	8168	35601	trnS (GCU);trnS (UGA)	Rs	tRNA similarity	30	9717	36565	trnG(UCC);trnG(GCC)	Rh	tRNA similarity	30	35583	45740	trnS(UGA);trnS(GGA)	Re	dispersed	126	35	153646	rpl2-trnH(GUG)	Rp	panlindromic	30	44053	139622	ycf3 intron ;rps12 intron
Rg	tRNA similarity	30	9599	36402	trnG(UCC);trnG(GCC)-trnfM (CAU)	Rc	tRNA similarity	30	8170	45728	trnS (GCU);trnS (GGA)	Rs	tRNA similarity	32	8146	35580	trnS (GCU);trnS (UGA)	Rh	tRNA similarity	30	8148	45740	trnS(GCU);trnS(GGA)	Re	tRNA similarity	30	9732	36545	trnG(UCC);trnG(GCC)	Rp	panlindromic	30	89490	149003	ycf2
Rg	tRNA similarity	30	8055	45541	trnS (GCU);trnS (GGA)	Rc	tRNA similarity	30	35603	45728	trnS (UGA);trnS (GGA)	Rs	tRNA similarity	34	8238	8269	trnS(GCU)-trnG(UCC)	Rh	panlindromic	30	91864	146607	ycf2	Re	tRNA similarity	32	8165	35591	trnS(GCU);trnS(UGA)	Rp	panlindromic	30	89532	149045	ycf2
Rg	tRNA similarity	30	35487	45541	trnS (UGA);trnS (GGA)	Rc	panlindromic	30	91820	146551	ycf2	Rs	tRNA similarity	30	8148	45739	trnS(GCU);trnS(GGA)	Rh	panlindromic	30	91882	146625	ycf2	Re	tRNA similarity	30	35593	45719	trnS(UGA);trnS(GGA)	Rp	panlindromic	30	107752	130742	rrn4.5s-rrn5s ;rrn5s-rrn4.5s
Rg	panlindromic	121	42174	100692	psaA -ycf3 ;rrn16	Rc	panlindromic	30	91838	146569	ycf2	Rs	panlindromic	30	91866	146610	ycf2	Rh	panlindromic	30	29645	29697	petN-psbM	Re	tRNA similarity	30	8167	45719	trnS(GCU);trnS(GGA)	Rp	panlindromic	30	107783	130773	rrn4.5s-rrn5s ;rrn5s-rrn4.5s
Rg	panlindromic	60	91589	146194	ycf2	Rc	panlindromic	30	102	75797	rpl2-trnH (GUG)	Rs	panlindromic	30	91884	146628	ycf2	Rh	panlindromic	30	37	75848	rpl2-trnH(GUG）	Re	panlindromic	30	91830	146465	ycf2	Rp	panlindromic	32	91910	146587	ycf2
Rg	panlindromic	60	91607	146212	ycf2	Rc	panlindromic	30	29696	29736	petN-psbM	Rs	panlindromic	30	29644	29696	petN-psbM	Rh	panlindromic	30	44017	139629	ycf3 intron ;rps12 intron	Re	panlindromic	30	91848	146483	ycf2	Rp	panlindromic	32	91946	146623	ycf2
Rg	panlindromic	41	119833	139228	ndhA;rps12intron	Rc	panlindromic	30	46852	46852	rps4 -trnThr (UGU)	Rs	panlindromic	30	37	75849	rpl2-trnH(GUG);petB intro	Rh	panlindromic	30	75849	153837	petB ;rpl2-trnH(GUG)	Re	panlindromic	30	120071	139508	ndhA intron;rps12 intron	Rp	panlindromic	36	45173	62628	ycf3-trnS(GGA);cemA
Rg	panlindromic	47	91606	146190	ycf2	Rc	panlindromic	30	75797	153783	petB ;rpl2-trnH (GUG)	Rs	panlindromic	30	44016	139632	ycf3 intron ;rps12 intron	Rh	panlindromic	30	89428	149019	ycf2	Re	panlindromic	30	85	75808	rpl2-trnH(GUG）	Rp	panlindromic	38	75076	75082	psbT-psbN
Rg	panlindromic	47	91624	146208	ycf2	Rc	panlindromic	30	43991	139558	ycf3 intron ;rps12 intron	Rs	panlindromic	30	75850	153840	ycf2	Rh	panlindromic	30	89470	149061	ycf2	Re	panlindromic	30	29686	29726	petN-psbM	Rp	panlindromic	39	44041	139625	ycf3 intron ;rps12 intron
Rg	panlindromic	39	43815	139228	ycf3 intron;rps12 intron	Rc	panlindromic	30	89384	148963	ycf2	Rs	panlindromic	30	89430	149022	ycf2	Rh	panlindromic	30	107751	130745	rrn4.5s-rrn5s ;rrn5s-rrn4.5s	Re	panlindromic	30	43979	139508	ycf3 intron ;rps12 intron	Rp	panlindromic	41	120139	139625	ndhA intron;rps12 intron
Rg	panlindromic	36	44931	62349	ycf3-trnS (GGA);cemA	Rc	panlindromic	30	89426	149005	ycf2	Rs	panlindromic	30	89472	149064	ycf2	Rh	panlindromic	30	107782	130776	rrn4.5s-rrn5s ;rrn5s-rrn4.5s	Re	panlindromic	30	46843	46843	rps4-trnT(UGU)	Rp	panlindromic	47	91913	146587	ycf2
Rg	panlindromic	30	91619	146194	ycf2	Rc	panlindromic	30	107680	130678	rrn4.5s-rrn5s ;rrn5s-rrn4.5s	Rs	panlindromic	30	107753	130748	rrn4.5s-rrn5s ;rrn5s-rrn4.5s	Rh	panlindromic	32	91848	146603	ycf2	Re	panlindromic	30	75808	153696	petB ;rpl2-trnH(GUG)	Rp	panlindromic	47	91931	146605	ycf2
Rg	panlindromic	30	91637	146212	ycf2	Rc	panlindromic	30	107711	130709	rrn4.5s-rrn5s ;rrn5s-rrn4.5s	Rs	panlindromic	30	107784	130779	rrn4.5s-rrn5s ;rrn5s-rrn4.5s	Rh	panlindromic	32	91884	146639	ycf2	Re	panlindromic	30	89394	148877	ycf2	Rp	panlindromic	52	54	84778	rpl2-trnH(GUG);rpl14-rpl16
Rg	panlindromic	38	74770	74776	psbB-psbT	Rc	panlindromic	31	45116	62549	ycf3 -trnS (GGA);cemA	Rs	panlindromic	32	47	84722	rpl2-trnH(GUG);rpl14-rpl16	Rh	panlindromic	33	99723	138766	rps12-trnV(GAC);trnV(GAC)-rps12	Re	panlindromic	30	89436	148919	ycf2	Rp	panlindromic	60	91896	146591	ycf2
Rg	panlindromic	30	29564	29604	petN -psbM	Rc	panlindromic	31	55398	66484	atpB -rbcL ;psbE -petL	Rs	panlindromic	32	91850	146606	ycf2	Rh	panlindromic	36	45136	62523	ycf3-trnS(GGA);cemA	Re	panlindromic	30	107657	130625	rrn4.5s-rrn5s ;rrn5s-rrn4.5s	Rp	panlindromic	60	91914	146609	ycf2
Rg	panlindromic	32	91603	146190	ycf2	Rc	panlindromic	32	91804	146547	ycf2	Rs	panlindromic	32	91886	146642	ycf2	Rh	panlindromic	39	44005	139632	ycf3 intron ;rps12 intron	Re	panlindromic	30	107688	130656	rrn4.5s-rrn5s ;rrn5s-rrn4.5s	Rp	panlindromic	69	42411	101021	psaA;ycf3
Rg	panlindromic	32	91639	146226	ycf2	Rc	panlindromic	32	91840	146583	ycf2	Rs	panlindromic	33	99725	138769	rps12-trnVal(GAC);trnVal(GAC)-rps12	Rh	panlindromic	39	123318	123318	rps15-ycf1	Re	panlindromic	31	45107	62523	ycf3-trnS(GGA);cemA	Rp	panlindromic	110	84720	153815	rps19-rpl2 ;rpl2-trnH(GUG)
Rg	panlindromic	31	55191	66268	atpB-rbcL;psbE-petL	Rc	panlindromic	38	74963	74969	psbT -psbN	Rs	panlindromic	36	45135	62522	ycf3-trnS(GGA);cemA	Rh	panlindromic	41	120161	139632	ndhA intron;rps12 intron	Re	panlindromic	31	55372	66464	atpB-rbcL;psbE-petL	Rp	panlindromic	25	8248	8340	trnS (GCU)-trnG (UCC)
Rg	panlindromic	30	43827	139225	ycf3 intron ;rps12 intron	Rc	panlindromic	39	43979	139561	ycf3 intron ;rps12 intron	Rs	panlindromic	39	44004	139635	ycf3 intron ;rps12 intron	Rh	panlindromic	44	75009	75009	psbT -psbN	Re	panlindromic	32	91814	146461	ycf2	Rp	panlindromic	32	8601	8665	trnS (GCU)-trnG (UCC)
Rg	panlindromic	30	89183	148606	ycf2	Rc	panlindromic	39	123256	123256	rps15-ycf1	Rs	panlindromic	39	123321	123321	rps15-ycf1	Rh	panlindromic	45	113446	113446	rpl32-trnL(UAG)	Re	panlindromic	32	91850	146497	ycf2	Rp	panlindromic	22	15458	15502	atpI- rps2
Rg	panlindromic	30	89225	148648	ycf2	Rc	panlindromic	41	120086	139561	ndhA intron;rps12 intron	Rs	panlindromic	41	120163	139635	ndhA intron;rps12 intron	Rh	panlindromic	47	91851	146603	ycf2	Re	panlindromic	38	74974	74980	psbT-psbN	Rp	panlindromic	24	17769	17832	rpoC2
Rg	panlindromic	30	107453	130347	rrn4.5s-rrn5s ;rrn5s-rrn4.5s	Rc	panlindromic	45	113379	113379	rpl32- trnL (UAG)	Rs	panlindromic	44	75010	75010	psbT-psbN	Rh	panlindromic	47	91869	146621	ycf2	Re	panlindromic	39	43970	139508	ycf3 intron;rps12 intron	Rp	panlindromic	16	31640	31671	trnT (GGU)- psbD
Rg	panlindromic	30	107484	130378	rrn4.5s-rrn5s ;rrn5s-rrn4.5s	Rc	panlindromic	47	91807	146547	ycf2	Rs	panlindromic	45	113448	113448	rpl32- trnLeu(UAG)	Rh	panlindromic	58	115317	115317	ccsA-ndhD	Re	panlindromic	39	123210	123210	rps15-ycf1	Rp	panlindromic	82	36261	36421	psbZ-trnG (GCC)
Rg	tandem	20	8206	8245	trnS (GCU)-trnG (UCC)	Rc	panlindromic	47	91825	146565	ycf2	Rs	panlindromic	47	91853	146606	ycf2	Rh	panlindromic	60	91834	146607	ycf2	Re	panlindromic	41	120060	139508	ndhA intron;rps12 intron	Rp	panlindromic	11	42807	42831	psaA-ycf3
Rg	tandem	19	15291	15331	atpI -rps2	Rc	panlindromic	48	42345	100965	psaA-ycf3;rrn16 rRNA	Rs	panlindromic	47	91871	146624	ycf2	Rh	panlindromic	60	91852	146625	ycf2	Re	panlindromic	45	113356	113356	rpl32- trnL(UAG)	Rp	panlindromic	17	52955	52988	trnV (UAC)-trnM (CAU)
Rg	tandem	21	17599	17641	rpoC 2	Rc	panlindromic	58	115234	115234	ccsA-ndhD	Rs	panlindromic	55	9	84738	rpl2-trnH(GUG);rps19-rpl2	Rh	panlindromic	66	84725	153810	rps19-rpl2 ;rpl2-trnH(GUG)	Re	panlindromic	47	91817	146461	ycf2	Rp	panlindromic	13	55244	55276	atpB-rbcL
Rg	tandem	16	31483	31514	trnT (GGU)- psbD	Rc	panlindromic	60	91790	146551	ycf2	Rs	panlindromic	55	84738	153813	rps19-rpl2 ;rpl2-trnH(GUG)	Rh	panlindromic	66	100110	138440	rps12-trnV(GAC)	Re	panlindromic	47	91835	146479	ycf2	Rp	panlindromic	21	60691	60735	psaI-ycf4
Rg	tandem	12	47027	47052	trnT (UGU)-trnL (UAA)	Rc	panlindromic	60	91808	146569	ycf2	Rs	panlindromic	58	115319	115319	ccsA-ndhD	Rh	panlindromic	13	42341	100960	psaA;ycf3	Re	panlindromic	48	81	84687	rpl2-trnH(GUG);rpl2	Rp	panlindromic	11	62970	63020	cemA-petA
Rg	tandem	18	47256	47297	trnT (UGU)-trnL (UAA)	Rc	panlindromic	61	42328	100969	psaA -ycf3;rrn16 rRNA	Rs	panlindromic	60	91836	146610	ycf2	Rh	tandem	17	6507	6542	rps16-trnG(UUG)	Re	panlindromic	48	84687	153692	rps19-rpl2;rpl2-trnH(GUG)	Rp	panlindromic	13	62988	63013	cemA-petA
Rg	tandem	18	47264	47299	trnT (UGU)-trnL (UAA)	Rc	panlindromic	62	84	84676	rpl2-trnH (GUG) ;rpl2	Rs	panlindromic	60	91854	146628	ycf2	Rh	tandem	31	8239	8303	trnS (GCU)-trnG (UCC)	Re	panlindromic	58	115211	115211	ccsA-ndhD	Rp	panlindromic	24	62971	63031	cemA-petA
Rg	tandem	13	47568	47593	trnT (UGU)-trnL (UAA)	Rc	panlindromic	124	84614	153765	rps19-rpl2 ;rpl2-trnH (GUG)	Rs	panlindromic	66	100112	138443	trnVal(GAC)-rps12	Rh	tandem	14	8605	8633	trnS (GCU)-trnG (UCC)	Re	panlindromic	60	91800	146465	ycf2	Rp	panlindromic	17	68151	68186	psaJ- rpl33
Rg	tandem	13	49253	49278	trnP(GAA)- ndhJ	Rc	tandem	13	8306	8353	trnS (GCU)-trnG (UCC)	Rs	panlindromic	136	42340	100962	psaA;ycf3	Rh	tandem	19	15401	15441	atpI- rps2	Re	panlindromic	60	91818	146483	ycf2	Rp	panlindromic	21	68904	68944	rps18
Rg	tandem	13	55149	55181	atpB - rbcL	Rc	tandem	25	8306	8361	trnS (GCU)-trnG (UCC)	Rs	panlindromic	178	100175	138203	rps12-trnVal(GAC)	Rh	tandem	20	29679	29722	petN- psbM	Re	panlindromic	94	42321	100913	psaA;ycf3	Rp	panlindromic	24	80084	80130	rps11
Rg	tandem	21	60409	60453	psaI- ycf4	Rc	tandem	14	8612	8641	trnS (GCU)-trnG (UCC)	Rs	tRNA similarity	30	35582	45739	trnS(UGA);trnS(GGA)	Rh	tandem	16	31580	31611	trnT (GGU)- psbD	Re	tandem	14	4365	4395	trnL (UUU) intron	Rp	panlindromic	24	89473	89527	ycf2
Rg	tandem	21	60592	60636	psaI- ycf4	Rc	tandem	19	15417	15457	atpI- rps2	Rs	tandem	17	6507	6542	rps16-trnG(UUG)	Rh	tandem	74	36232	36379	bZ-trnG (GCC)	Re	tandem	13	8303	8354	trnS (GCU)-trnG (UCC)	Rp	panlindromic	21	89495	89562	ycf2
Rg	tandem	24	62866	62910	cemA-petA	Rc	tandem	24	17715	17775	rps2- rpoC2	Rs	tandem	31	8239	8303	trnS (GCU)-trnG (UCC)	Rh	tandem	13	47580	47605	trnT (UGU)-trnL (UAA)	Re	tandem	13	8303	8362	trnS (GCU)-trnG (UCC)	Rp	panlindromic	18	91885	91974	ycf2
Rg	tandem	24	62875	62918	cemA- petA	Rc	tandem	23	17741	17792	rps2- rpoC2；rpoC2	Rs	tandem	14	8605	8633	trnS (GCU)-trnG (UCC)	Rh	tandem	13	55147	55179	atpB- rbcL	Re	tandem	29	8298	8362	trnS (GCU)-trnG (UCC)	Rp	panlindromic	23	99749	99795	rps12-trnV (GAC)
Rg	tandem	17	68008	68042	psaJ- rpl33	Rc	tandem	16	31615	31646	trnT (GGU)- psbD	Rs	tandem	19	15400	15440	atpI- rps2	Rh	tandem	21	60587	60631	psaI- ycf4	Re	tandem	14	8613	8642	trnS (GCU)-trnG (UCC)	Rp	panlindromic	10	99778	99802	rps12-trnV (GAC)
Rg	tandem	21	68760	68800	rps18	Rc	tandem	50	36262	36370	psbZ-trnG (GCC)	Rs	tandem	20	29678	29721	petN- psbM	Rh	tandem	23	62834	62881	cemA- petA	Re	tandem	19	15418	15458	atpI- rps2	Rp	panlindromic	31	107753	107813	rrn4.5- rrn5s
Rg	tandem	20	70433	70477	rpl20- rps12	Rc	tandem	17	45554	45589	ycf3-trnS (GGA)	Rs	tandem	16	31579	31610	trnT (GGU)- psbD	Rh	tandem	11	62842	62896	cemA- petA	Re	tandem	23	17716	17761	rps2- rpoC2	Rp	panlindromic	15	120967	120999	ndhA intron
Rg	tandem	20	70616	70657	rps12 intron	Rc	tandem	19	48063	48103	trnL (UAA) intron	Rs	tandem	74	36231	36378	psbZ-trnG (GCC)	Rh	tandem	18	68033	68069	psaJ- rpl33	Re	tandem	24	17745	17797	rpoC2	Rp	panlindromic	31	130743	130803	rrn5- rrn4.5
Rg	tandem	24	79962	80008	rps11	Rc	tandem	13	55173	55205	atpB- rbcL	Rs	tandem	13	47579	47604	trnT (UGU)-trnL (UAA)	Rh	tandem	21	68787	68827	rps18	Re	tandem	16	31605	31636	trnT (GGU)- psbD	Rp	panlindromic	10	138764	138788	trnV (GAC)- rps12
Rg	tandem	24	89349	89403	ycf2	Rc	tandem	21	60622	60666	psaI- ycf4	Rs	tandem	13	55146	55178	atpB- rbcL	Rh	tandem	29	70341	70401	rpl20- rps12	Re	tandem	51	36252	36362	psbZ-trnG (GCC)	Rp	panlindromic	23	138771	138817	trnV (GAC)- rps12
Rg	tandem	21	89371	89438	ycf2	Rc	tandem	13	62903	62929	cemA- petA	Rs	tandem	21	60586	60630	psaI- ycf4	Rh	tandem	24	80017	80063	rps11	Re	tandem	17	45545	45580	ycf3-trnS (GGA)	Rp	panlindromic	18	146592	146669	ycf2
Rg	tandem	18	91578	91667	ycf2	Rc	tandem	18	68040	68076	psaJ- rpl33	Rs	tandem	23	62837	62883	cemA- petA	Rh	tandem	24	89411	89465	ycf2	Re	tandem	19	48037	48077	trnL (UAA) intron	Rp	panlindromic	18	146600	146681	ycf2
Rg	tandem	18	91761	91850	ycf2	Rc	tandem	21	68786	68826	rps18	Rs	tandem	11	62841	62895	cemA- petA	Rh	tandem	21	89433	89500	ycf2	Re	tandem	13	55147	55179	atpB- rbcL	Rp	panlindromic	21	149004	149093	ycf2
Rg	tandem	10	99662	99686	rps12-trnV(GAC)	Rc	tandem	24	79982	80028	rps11	Rs	tandem	18	68035	68071	psaJ- rpl33	Rh	tandem	18	91823	91912	ycf2	Re	tandem	21	60596	60640	psaI- ycf4
Rg	tandem	31	107454	107514	rrn23-rrn4.5	Rc	tandem	24	89367	89421	ycf2	Rs	tandem	21	68789	68829	rps18	Rh	tandem	31	107714	107774	rrn4.5-rrn5s	Re	tandem	13	62877	62903	cemA- petA
Rg	tandem	31	107637	107697	rrn4.5 - rrn5s	Rc	tandem	21	89389	89456	ycf2	Rs	tandem	28	70350	70402	rpl20- rps12	Rh	tandem	19	118785	118825	ndhG-ndhI	Re	tandem	18	68022	68058	psaJ-rpl33
Rg	tandem	31	130348	130408	rrn5	Rc	tandem	18	91779	91868	ycf2	Rs	tandem	24	80018	80064	rps11	Rh	tandem	19	118777	118823	ndhG-ndhI	Re	tandem	21	68768	68808	rps18
Rg	tandem	31	130532	130592	rrn5 - rrn4.5	Rc	tandem	24	94476	94523	trnL (CAA)- ndhB	Rs	tandem	24	89413	89467	ycf2	Rh	tandem	15	120937	120969	ndhA intron	Re	tandem	29	70619	70678	rps12-clpP
Rg	tandem	10	138543	138567	trnV- rps12	Rc	tandem	23	99667	99713	rps12-trnV (GAC)	Rs	tandem	21	89435	89502	ycf2	Rh	tandem	12	123506	123532	rps15- ycf1	Re	tandem	24	79993	80039	rps11
Rg	tandem	18	146195	146272	ycf2	Rc	tandem	10	99696	99720	rps12-trnV (GAC)	Rs	tandem	18	91825	91914	ycf2	Rh	tandem	31	130708	130768	rrn5- rrn4.5	Re	tandem	24	89377	89431	ycf2
Rg	tandem	18	146379	146459	ycf2	Rc	tandem	31	107681	107741	rrn4.5 - rrn5s	Rs	tandem	17	99708	99747	rps12-trnV (GAC)	Rh	tandem	18	146570	146647	ycf2	Re	tandem	21	89399	89466	ycf2
Rg	tandem	18	146387	146468	ycf2	Rc	tandem	36	118864	118938	ndhG- ndhI	Rs	tandem	10	99744	99768	rps12-trnV (GAC)	Rh	tandem	18	146578	146659	ycf2	Re	tandem	18	91789	91878	ycf2
Rg	tandem	21	148791	148880	ycf2	Rc	tandem	15	120913	120945	ndhA intron	Rs	tandem	84	100029	100192	rps12-trnV (GAC)	Rh	tandem	21	148982	149071	ycf2	Re	tandem	23	99644	99690	rps12-trnV (GAC)
						Rc	tandem	31	130679	130739	rrn5 - rrn4.5	Rs	tandem	15	104665	104694	trnA(UGC)- rrn23							Re	tandem	10	99673	99697	rps12-trnV (GAC)
						Rc	tandem	10	138700	138724	trnV (GAC)- rps12 CDS	Rs	tandem	31	107764	107824	rrn4.5 - rrn5s							Re	tandem	31	107658	107718	rrn4.5- rrn5s
						Rc	tandem	23	138707	138753	trnV (GAC)- rps12 CDS	Rs	tandem	19	118835	118875	ndhG- ndhI							Re	tandem	33	118806	118872	ndhG- ndhI
						Rc	tandem	24	143897	143944	ndhB-trnL (CAA)	Rs	tandem	19	118827	118873	ndhG- ndhI							Re	tandem	33	118811	118881	ndhG- ndhI
						Rc	tandem	18	146552	146629	ycf2	Rs	tandem	15	120988	121020	ndhA intron							Re	tandem	15	120867	120899	ndhA intron
						Rc	tandem	18	146560	146641	ycf2	Rs	tandem	12	123557	123583	rps15- ycf1							Re	tandem	31	130626	130686	rrn5- rrn4.5
						Rc	tandem	21	148964	149053	ycf2	Rs	tandem	31	130759	130819	rrn5- rrn4.5							Re	tandem	10	138647	138671	trnV (GAC)- rps12
												Rs	tandem	15	133889	133918	rrn23-trnA(UGC)							Re	tandem	23	138654	138700	trnV (GAC)- rps12
												Rs	tandem	10	138815	138839	trnV (GAC)- rps12							Re	tandem	18	146466	146543	ycf2
												Rs	tandem	17	138845	138880	trnV (GAC)- rps12							Re	tandem	18	146474	146555	ycf2
												Rs	tandem	18	146669	146746	ycf2							Re	tandem	21	148878	148967	ycf2
												Rs	tandem	18	146677	146758	ycf2
												Rs	tandem	21	149081	149170	ycf2
A Rg, R. glutinosa;Rc, R. chingii;Rs, R. solanifolia;Rh, R. henryi;Re, R. elata;Rp. R. piasezkii.
